# Supplementary material for: The Use of Tuning Forks for Studying Behavioural Responses in Orb Web Spiders
Source: Insects. 2022 Apr 9;13(4):370. doi: 10.3390/insects13040370 (PMC9027978; doi:10.3390/insects13040370)
Supplement: Supplementary file 1 [file insects-13-00370-s001.zip]

Archive with 4 entries (4 files):
- Video S1 - 256Hz Attack, Spider 8, 2020.MOV
- Video S2 - 256hz Escape, Spider 41, 2020.MOV
- Video S3 - 440Hz Attack, Spider 26, 2021.MOV
- Video S4 - Wire Attack, Spider 42, 2020.MOV
